# Supplementary material for: A simulation of the random and directed motion of dendritic cells in chemokine fields
Source: PLoS Comput Biol. 2019 Oct 7;15(10):e1007295. doi: 10.1371/journal.pcbi.1007295 (PMC6797211; doi:10.1371/journal.pcbi.1007295)
Supplement: S1 Code — (TXT) [file pcbi.1007295.s009.txt]

import matplotlib
matplotlib.use('TkAgg')
import random
import math
import turtle
import time
import statistics
import pandas  # Developed using Anaconda distribution of Python
import string
import cmath
import csv
import scipy.optimize as Optimize
import scipy as sp
import numpy
import matplotlib.pyplot as Plot
from turtle import *

# All Variables Being Initialized

# Physical Parameters
# Note on Units: Every unit used here is based on micron-microgram-second (um-ug-s) units to ensure computational accuracy.
# For example, forces are represented in ug-um/s^2 units, or 10^-15 N. This brings most forces to around the order of unity.
NumberMyosinMotors = 120  # Sets the number of myosin motors per filopod
StallForce = -2000  # Sets the stalling force of a single motor at ~2pN. Negative to ensure a consistent sign convention for sum of forces
BaseRetrogradeFlow = -0.120  # Sets unloaded retrograte flow rate of actin chains at -120nm/s
SpeedPolymerization = 0.200  # Similarly, but for speed of polymerization.
ClutchNumberDistribution = [40,
                            0]  # Parameters of floored normal distribution of [mean, SD] for number of molecular clutches per filopod
FilopodiaNumberDistribution = 4  # Determines how many filopodia for cell.
KOnBase = 1  # Governs rate of clutch binding; 1/s
KOffBase = 0.02  # Along with breaking force and Bell's Law, governs rate at which clutches disengage (0.02/s)
ForceOfBreaking = -2000  # -2pN. Characteristif braking force of molecular clutches, as used by Bell's Law.
KClutch = 1e4  # Sets spring constant for an individual molecular clutch.
KSub = 8e7  # Sets spring constant of substrate to models a rigid surface (e.g. glass slide)
Viscosity = 1  # 1e-3 Pa-s. Viscosity of water.
CellRadius = [5, 0]  # Parameters for normal distribution of [mean, SD] for cell radius.
LengthDistribution = [5, 0]  # Paremeters for normal distribution of [mean, SD] for filopodial length.
ThetaSDRange = [2 / 5,
                math.pi]  # Parameters for the minimum and maximum standard deviations of initially rearranged filopodia.
RearrangeTime = 20000  # In simulation time-steps, first-order model of how often filopodia are rearranged.
DragCoefficient = 2.1e6  # 2.1e-3 N/(m/s) drag coefficient of surface based on integrin drag on surface of cell
MaxSignal = 0.005  # Governs how strongly cells respond to certain signals (higher means less responsive cells, as each signal is scaled to its maximum).

# Simulation Parameters
dt = 0.005  # Time step used for stochastic processes; equivalent to 5ms/tick
TicksPerSample = 200  # Collects data once every 200 ticks (every second; done to enhance speed and reduce memory usage by 200-fold)
OutputPathForCSVFile = "Output For CSV"  # For storing positions of every cell in a CSV file, as governed by the OutputToCSV function
SimulationLength = 400000  # Number of ticks in a simulation. 3 million is equivalent to a 4.1-hour simulation, more than enough to observe most effects
NumberOfCells = 2 #Sets the number of cells in the simulation.
ExportGraphics = False  # Displays the motion of a single cell, showing filopodial position and stresses. Recommend seting NumberOfCells to 1 for this.
ExportSpiderWeb = False  # Displays the motion of all cells, without filopodia or stresses. Slows simulation dramatically.
RecordFilopodialForces = False  # Logs all filopodial forces for all times in large list. Can consume very large amounts of RAM if too many cells are used.
CheckDunnEquation = False #Determines if the Dunn fit will be performed. Lengthy post-simulaiton analysis.

# Initializing lists of filopodial forces, cell positions, and average positions.
if RecordFilopodialForces:
    ForceList = []
CompletePositionLog = {}
TempListPositionLog = []
AveragePositionLog = []


class SimulationRegistry:  # Controls most of the high-level machinery of the simulation; keeps track of all cells.
    def __init__(self, GradientList, NumberOfCells):  # Constructor
        self.GradientList = GradientList
        self.NumberOfCells = NumberOfCells
        self.CellList = {}
        self.PopulateCells()

    def PopulateCells(self):  # Initializes all cells.
        for i in range(1, self.NumberOfCells + 1):
            self.CellList[i] = Cell(i, FilopodiaNumberDistribution, [random.uniform(-math.pi, math.pi), 20 * math.pi],
                                    self)  # Each cell is initially oriented randomly
            self.CellList[i].XPosition = 0  # random.uniform(-100,100)
            self.CellList[i].YPosition = 0  # random.uniform(-100,100)
            CompletePositionLog[2 * i - 1] = {}
            CompletePositionLog[2 * i] = {}  # Creating the necessary sub-lists for logging purposes
            TempListPositionLog.append([])
            TempListPositionLog.append([])

    def SimulationTick(self, TickNumber):  # Runs "CellTick" method for each cell. Highest level simulation method.
        for i in self.CellList:
            if TickNumber % self.CellList[i].TimeTillNextRearrange == 0:
                self.AllowRearrangementOfCell(self.CellList[i])
            self.CellList[i].CellTick()

    def AllowRearrangementOfCell(self, CellInQuestion):
        IndividualCellSignalList = {}
        # Note: Creates a composite, weighted average theta, weighted on a)relative intrinsic strength, b)fractional-occupancy-based strength
        # Note 2: Also creates composite, weighted average signal strength, weighted on relative intrinsic strength
        self.ThetaWeightedSum = 0
        self.ThetaDivisorSum = 0
        # Note: ThetaDivisorSum=SignalWeightedSum
        self.SignalDivisorSum = 0
        for i in self.GradientList:  # Effectively an averaging system for signals across multiple filopodia to create inputs for phenomenological signalling function.
            GradientInQuestion = self.GradientList[i]
            self.ThetaWeightedSum += GradientInQuestion.EvaluateSignal(CellInQuestion)[1] * \
                                     GradientInQuestion.EvaluateSignal(CellInQuestion)[
                                         0] * GradientInQuestion.RelativeStrength
            self.ThetaDivisorSum += GradientInQuestion.EvaluateSignal(CellInQuestion)[
                                        0] * GradientInQuestion.RelativeStrength
            self.SignalDivisorSum += GradientInQuestion.RelativeStrength
        ThetaSD = GradientInQuestion.GetThetaSD(self.ThetaDivisorSum / self.SignalDivisorSum, MaxSignal)  # Phenomenological function
        try:
            PackagedThetaDistribution = self.GetPackagedThetaDistribution(self.ThetaWeightedSum / self.ThetaDivisorSum,
                                                                          ThetaSD)
        except:
            PackagedThetaDistribution = [random.uniform(-math.pi, math.pi),
                                         ThetaSD]  # Exception for when there is no signal (i.e. uniform chemokine fields)
        CellInQuestion.RearrangeFilopodia(PackagedThetaDistribution)  # Rearranges a single filopod

    def GetPackagedThetaDistribution(self, ThetaComposite, ThetaSD):  # Packaging function for outputs.
        if ThetaComposite > -math.pi:
            if ThetaComposite < math.pi:
                if (
                        self.ThetaWeightedSum / self.ThetaDivisorSum > -math.pi / 2 and self.ThetaWeightedSum / self.ThetaDivisorSum < math.pi / 2):  # Checks if in first and fourth or second and third quarters
                    return [random.gauss(0, ThetaSD), ThetaSD]  # intended for gradients varying in x-direction
                else:
                    return [random.gauss(-math.pi, ThetaSD), ThetaSD]  # intended for gradients varying in x-direction
            else:
                return self.GetPackagedThetaDistribution(
                    ThetaComposite - 2 * math.pi)  # Adjusts to allow for inputs greater than 2*pi
        else:
            return self.GetPackagedThetaDistribution(
                ThetaComposite + 2 * math.pi)  # Adjusts to allow for inputs less than -2*pi


class ChemicalGradient:  # Used to create multiple chemical gradients and provide differential strengths for cells
    def __init__(self, NumericalID, ChemicalName, RelativeStrength, HighPointConcentration, PointOfHighConcentration,
                 Slope, Kd):  # Copnstructor
        self.ID = NumericalID  # Used to keep track of overlapping gradients.
        self.Kd = Kd  # Dissociation constant, in molecules/um^3
        self.RelativeStrength = RelativeStrength  # Usually on the order of 1
        self.GradientType = ChemicalName  # Name of chemokine, used purely for consistency's sake.
        self.PeakConcentration = HighPointConcentration  # Maximum concentration, in molecules/um^3
        self.PointOfHighConcentration = PointOfHighConcentration  # (Complex Number)
        self.Slope = Slope  # (Positive)

    # Fractional Occupancy is used to get a sense of the relative signal strength at any one point; two positions are both complex numbers
    def FractionalOccupancyArossCellMagnitude(self, PositionA, PositionB, Kd):
        return abs(self.EvaluateConcentration(PositionA) / (
                    self.EvaluateConcentration(PositionA) + Kd) - self.EvaluateConcentration(PositionB) / (
                               self.EvaluateConcentration(PositionB) + Kd))

    # Evaluate concentration based on a linear gradient; Position is a complex number.
    def EvaluateConcentration(self, Position):
        return (self.PeakConcentration - abs(Position.real - self.PointOfHighConcentration.real) * self.Slope)

    def GetThetaSD(self, Signal,
                   MaximumSignal):  # Implements phenomenological function for standard deviation of rearranged filopodia.
        a = (ThetaSDRange[1] - ThetaSDRange[0]) / math.pi
        b = math.pi
        d = (ThetaSDRange[1] + ThetaSDRange[0]) / 2
        if Signal == 0:
            return 1e99  # Catches cases where there is no signal; creates chemokinesis
        if Signal > MaximumSignal:
            return ThetaSDRange[0]  # If signal exceeds maximum signal, simply returns the smallest SD possible
        else:
            return -a * math.atan(
                b * math.tan(math.pi * Signal / MaximumSignal - math.pi / 2)) + d  # Phenomonelogical function

    def EvaluateSignal(self,
                       Evaluee):  # Evaluates signal for a given cell and returns both the direction and strength of said signal.
        XPositionA = Evaluee.XPosition - Evaluee.Radius * math.cos(
            Evaluee.GetVelocityDirection())  # Direction of cell is taken to be along its velocity vector.
        YPositionA = Evaluee.YPosition - Evaluee.Radius * math.sin(Evaluee.GetVelocityDirection())
        PositionA = complex(XPositionA, YPositionA)
        XPositionB = Evaluee.XPosition + (Evaluee.Radius + Evaluee.FilopodiaList[1].Length) * math.cos(
            Evaluee.GetVelocityDirection())
        YPositionB = Evaluee.YPosition + (Evaluee.Radius + Evaluee.FilopodiaList[1].Length) * math.sin(
            Evaluee.GetVelocityDirection())
        PositionB = complex(XPositionB, YPositionB)
        return ([self.FractionalOccupancyArossCellMagnitude(PositionA, PositionB, self.Kd),
                 TrueDirection(self.PointOfHighConcentration - complex(Evaluee.XPosition, Evaluee.YPosition)),
                 self.RelativeStrength])


class Cell:  # Runs most cellular-level processes.
    def __init__(self, Cell_ID, NumberFilopodia, TD, GoverningRegistry):  # Constructor
        self.ID = Cell_ID  # For record-keeping purposes, all cells are numbered.

        # Constant Cell Properties
        self.ThetaDistribution = TD  # (Will become variable based on signal strength as soon as the simulation begins)
        self.Radius = random.gauss(CellRadius[0], CellRadius[1])
        self.NumberFilopodia = NumberFilopodia
        self.GoverningRegistry = GoverningRegistry

        # Associated Filopodia
        self.FilopodiaList = {}
        self.PopulateWithFilopodia()  # Fills the above list

        # Cell Positions
        self.XPosition = 0
        self.YPosition = 0

        self.TimeTillNextRearrange = 1

        # Cell Force Registries
        self.AngularForceList = {}

    def PopulateWithFilopodia(self):
        # Creates NumberFilopodia filopod objects and puts them in the registry, associating with them gaussian angles
        for i in range(1, self.NumberFilopodia + 1):
            self.FilopodiaList[i] = Filopod(i, random.gauss(self.ThetaDistribution[0], self.ThetaDistribution[1]), self)

    def GetNetForceOnCell(self):
        # Forces are stored in complex format, with Re(Force)=Xforce and Im(Force)=Yforce; this sums them and returns the net force
        Force = 0
        for i in self.AngularForceList:
            Force += complex(self.AngularForceList[i][0] * math.cos(self.AngularForceList[i][1]),
                             self.AngularForceList[i][0] * math.sin(self.AngularForceList[i][1]))
        return Force

    def RearrangeFilopodia(self, ThetaDistribution):
        # Within a single, randomly selected filopod: Breaks all clutch connections, realligns all filopodia around a new center theta
        self.TimeTillNextRearrange = int(random.gauss(RearrangeTime, RearrangeTime / 10))
        i = random.randint(1, len(self.FilopodiaList))
        self.FilopodiaList[i].Theta = random.gauss(ThetaDistribution[0], ThetaDistribution[1])
        for j in self.FilopodiaList[i].ClutchList:
            self.FilopodiaList[i].ClutchList[j].IsOn = False

    # Calculation function intended ONLY to return a piece of directional information (retained so that forces aren't double-counted in force logs)
    def GetVelocityForDirectionalPurposes(self, Force):
        return (Force) / (6 * math.pi * Viscosity * self.Radius + DragCoefficient)

    def GetVelocityForMovementPurposes(self,
                                       Force):  # Logs filopodial forces and accounts for drag forces, run once per tick per cell
        if RecordFilopodialForces:
            ForceList.append(abs(Force))
        return ((Force) / (6 * math.pi * Viscosity * self.Radius + DragCoefficient))

    def GetVelocityDirection(self):
        return TrueDirection(self.GetVelocityForDirectionalPurposes(self.GetNetForceOnCell()))

    def CellTick(self):  # Highest level simulation task in cell
        # Lets one tick of the simulation pass both for the cell and for all associated filopodia, which in turn lets it pass for all associated clutches.
        # Also moves the cell in both the x and y directions.
        self.AngularForceList={}
        for i in self.FilopodiaList:
            self.FilopodiaList[i].FilopodTick()
            self.AngularForceList[i] = [self.FilopodiaList[i].ForceTotal, self.FilopodiaList[i].Theta]
        self.XPosition -= dt * self.GetVelocityForMovementPurposes(self.GetNetForceOnCell()).real
        self.YPosition -= dt * self.GetVelocityForMovementPurposes(self.GetNetForceOnCell()).imag


class Filopod:  # Runs all filopodial processes
    def __init__(self, FilopodID, Theta, GoverningCell):  # Constructor
        # Normally Distrubuted Values
        self.Length = random.gauss(LengthDistribution[0], LengthDistribution[1])
        self.ClutchNumber = int(round(random.gauss(ClutchNumberDistribution[0], ClutchNumberDistribution[1])))
        self.GoverningCell = GoverningCell
        # Lists for hierarchical purposees
        self.ClutchList = {}  # tracks all associated clutches
        self.PopulateWithClutches()  # initializes all associated clutches
        self.AngularForceList = {}  # used to allow directionality of forces

        # Instance Variables
        self.Theta = Theta
        self.SubstratePosition = 0
        self.ID = FilopodID
        self.ForceExertedOnCell = 0

    def PopulateWithClutches(self):
        # Run to create a certain number of clutch objects per filopod
        for i in range(1, self.ClutchNumber):
            self.ClutchList[i] = Clutch(i)

    def GetEdgeVelocity(self):
        return self.CalculateRetrogradeVelocity() + SpeedPolymerization  # Sums velocities

    # Useless for cell-wide motion, but tracks edge velocity off a filopod as per Chan and Odde paper for the purpose of consistency
    def FilopodTick(self):
        self.ForceTotal = 0  # for summing forces
        self.ToBeDistributed = 0  # to account for disengaged clutches
        self.FilopodPosition = complex(self.GoverningCell.XPosition + numpy.cos(self.Theta) * self.Length,
                                       self.GoverningCell.YPosition + numpy.sin(
                                           self.Theta) * self.Length)  # updates filopodial position
        for i in self.ClutchList:  # Controls each clutch's behavior for each tick of the simulation
            if self.ClutchList[i].IsOn:  # Adds forces of all attached clutches and allows them to disengage.
                self.ForceTotal += self.ClutchList[i].IndividualForce()
                self.ToBeDistributed += self.ClutchList[i].IndividualForce()
                self.ClutchList[i].ChanceChangeState()
                if self.ClutchList[i].IsOn:
                    self.ToBeDistributed -= self.ClutchList[
                        i].IndividualForce()  # Removes all still-engaged-clutch forces from the sum of forces
                    self.ClutchList[
                        i].Stretch += dt * self.CalculateRetrogradeVelocity()  # Streches all clutches by dx=v*dt
            else:
                self.ClutchList[i].ChanceChangeState()  # allows all disengaged clutches to engage the filopod.
        self.SubstratePosition = self.ForceTotal / KSub  # Updates the substrate position based on the forces exerted on it
        self.ForceExertedOnCell = self.ForceTotal  # Passes information to governing cell on how much force the filopod is exerting
        try:
            self.AverageToBeDistrbuted = self.ToBeDistributed / self.GetAttatched() / KClutch  # Determines amount of force to be distributed to remaining engaged filopodia.
        except:
            self.AverageToBeDistrbuted = 0  # sets to zero in the event that no clutches are attached
        for i in self.ClutchList:  # further streches all clutches by extra amount necessary.
            if self.ClutchList[i].IsOn:
                self.ClutchList[i].Stretch += self.AverageToBeDistrbuted

    def GetAttatched(self):
        # Reports the number of clutches that are attached to a given filopod
        j = 0
        for i in self.ClutchList:
            if self.ClutchList[i].IsOn:
                j += 1
        return j

    # function that controls slowing of myosin motors via linear force-velocity relationship
    def CalculateRetrogradeVelocity(self):
        return BaseRetrogradeFlow * (1 - (self.SubstratePosition * KSub) / (NumberMyosinMotors * StallForce))


class Clutch:
    def __init__(self, ClutchID):  # Constructor initializes unstretched, disengaged clutches.
        self.Stretch = 0
        self.ID = ClutchID
        self.KOff = KOffBase
        self.IsOn = False
        self.Position = 0

    def CalcRateConstant(self):
        # Calculates effective pseudo-rate constant for a clutch breaking off the actin filament as per Bell's Law
        try:
            return KOffBase * math.exp(self.IndividualForce() / ForceOfBreaking)
        except:
            return 1e99  # to account for overflow errors

    def IndividualForce(self):
        return self.Stretch * KClutch  # returns individual force contribution of single clutch

    def ChangeState(self,
                    PositionToBeGiven):  # setter function for changing engage/disengage state of individual clutch
        if (self.IsOn):
            self.IsOn = False
            self.Stretch = PositionToBeGiven
        else:
            self.IsOn = True
            self.Stretch = PositionToBeGiven

    def ChanceChangeState(self):
        # Machinery behind allowing any given clutch to either leave or add on in a single time step.
        # There is no room for a clutch both engaging and disengaging in a single time slot.
        Rand = random.uniform(0, 1)
        if (self.IsOn and Rand < (
                1 - math.exp(-self.CalcRateConstant() * dt))):  # Stochastic mechanism behind clutch disengagement
            self.IsOn = False
            self.Stretch = 0
        else:
            if ((not self.IsOn) and Rand < (
                    1 - math.exp(-KOnBase * dt))):  # Stochastic mechanism behind clutch engagement
                self.IsOn = True
                self.KOff = KOffBase


def RunSimulation(RegistryUsed):  # Function that establishes/runs entire simulation through machinery established above
    for i in range(0, SimulationLength + 1):
        RegistryUsed.SimulationTick(i)  # does most of computational work per simulation tick
        # Logging
        if (i % TicksPerSample == 0):  # logs position data every 200 ticks (1s real-world time using default values)
            for j in RegistryUsed.CellList:
                CompletePositionLog[2 * j - 1][i / TicksPerSample] = RegistryUsed.CellList[j].XPosition
                CompletePositionLog[2 * j][i / TicksPerSample] = RegistryUsed.CellList[j].YPosition
                TempListPositionLog[2 * j - 2].append(RegistryUsed.CellList[j].XPosition)
                TempListPositionLog[2 * j - 1].append(RegistryUsed.CellList[j].YPosition)
        if i * 10 % RearrangeTime == 0: print(i)  # Console output to show simulation progress.
        if i * 4 % RearrangeTime == 0 and ExportSpiderWeb:  # Draws the path of each cell from time 0 and saves it as an individual postscript file
            ScaleFactor = 0.8
            FrequencyTaken = 10
            turtle.showturtle()
            turtle.reset()
            turtle.speed(0)
            turtle.radians()
            turtle.pendown()
            for k in range(1, 1 + len(RegistryUsed.CellList)):
                turtle.pendown()
                for j in range(0, int(len(CompletePositionLog[1]) / FrequencyTaken)):
                    turtle.goto(CompletePositionLog[2 * k - 1][float(j * FrequencyTaken)] * ScaleFactor,
                                CompletePositionLog[2 * k][float(j * FrequencyTaken)] * ScaleFactor)
                turtle.penup()
                turtle.goto(0, 0)
            ts = turtle.getscreen()
            ts.getcanvas().postscript(file="SpiderImages2\Iteration" + str(i))
        if i * 10 % RearrangeTime == 0 and ExportGraphics:  # Draws the path of a single cell from time 0 and saves it as a postscript file.
            ScaleFactor = 2
            FrequencyTaken = 10
            turtle.showturtle()
            turtle.reset()
            turtle.speed(0)
            turtle.penup()
            turtle.radians()
            turtle.pendown()
            for j in range(0, int(len(CompletePositionLog[1]) / FrequencyTaken)):
                turtle.goto(CompletePositionLog[1][float(j * FrequencyTaken)] * ScaleFactor,
                            CompletePositionLog[2][float(j * FrequencyTaken)] * ScaleFactor)
            turtle.penup()
            turtle.goto(RegistryUsed.CellList[1].XPosition * ScaleFactor,
                        RegistryUsed.CellList[1].YPosition * ScaleFactor - 10 * RegistryUsed.CellList[1].Radius)
            turtle.pendown()
            turtle.circle(10 * RegistryUsed.CellList[1].Radius)
            turtle.penup()
            turtle.goto(RegistryUsed.CellList[1].XPosition * ScaleFactor,
                        RegistryUsed.CellList[1].YPosition * ScaleFactor)
            for j in range(0, len(RegistryUsed.CellList[1].FilopodiaList)):
                turtle.goto(RegistryUsed.CellList[1].XPosition * ScaleFactor,
                            RegistryUsed.CellList[1].YPosition * ScaleFactor)
                turtle.left(RegistryUsed.CellList[1].FilopodiaList[j + 1].Theta)
                turtle.forward(10 * RegistryUsed.CellList[1].Radius)
                turtle.pendown()
                turtle.pencolor(-RegistryUsed.CellList[1].FilopodiaList[j + 1].ForceExertedOnCell / 200000, 0,
                                1 + RegistryUsed.CellList[1].FilopodiaList[j + 1].ForceExertedOnCell / 200000)
                turtle.forward(10 * RegistryUsed.CellList[1].FilopodiaList[j + 1].Length)
                turtle.penup()
                turtle.right(RegistryUsed.CellList[1].FilopodiaList[j + 1].Theta)
                turtle.goto(RegistryUsed.CellList[1].XPosition * ScaleFactor,
                            RegistryUsed.CellList[1].YPosition * ScaleFactor)
            ts = turtle.getscreen()
            ts.getcanvas().postscript(file="Images\Iteration" + str(i))


def OutputToCSV(PositionsAsListNotDict):  # Outputs all positions to a CSV file as defined in the simulation parameters
    with open(OutputPathForCSVFile, "w") as output:
        writer = csv.writer(output, lineterminator="\n")
        writer.writerow([
                            "Every Line Represents a set of positions; the line after this one is an X position for cell 1.\n The line after that is a Y position for cell 1. After that, the X and Y positions for cell 2. Etc."])
        writer.writerows(PositionsAsListNotDict)


def FunctionToModel(Interval, Speed, PersistenceTime):  # Defines the Dunn equation within the context of the program
    return 2 * (Speed ** 2) * PersistenceTime * (
                Interval - PersistenceTime * (1 - numpy.exp(-Interval / PersistenceTime)))


# Renaming the cmath.phase function to make it more readable
def TrueDirection(Vector): return cmath.phase(Vector)


def Main():
    typestr="Your Simulation Descriptor Here" #string that will be displayed near beginning and end, to help distinguish between multiple simulations
    print(typestr)
    #Gradient constructor is as follows: Gradient(numericalID,name,relativeStrength,maximumConcentration,positionOfMaxConc,slope,Kd)
    CCL21 = ChemicalGradient(2, "CCL21", 1, 18.066, complex(1000, 0), 0.012044, 6.022)  # Initializing both gradients
    CCL19 = ChemicalGradient(1, "CXCL19", 1, 0, complex(-1000, 0), 0, 6.022)
    Registry = SimulationRegistry({1:CCL19,2:CCL21},
                                  NumberOfCells)  # Initiializing the simulation registry, its cells, their filopodia, and their clutches.

    RunSimulation(Registry)  # Runs the entire simulation
    print("Done running simulation. Moving to analysis")
    OutputToCSV(TempListPositionLog)  # Logs position data
    print("Outputted to CSV. Beginning to log all squared displacments (will take a long time).") 
    if CheckDunnEquation: #will be skipped based on simulation config booleans at top
        ExpectedDSquared = []  # Used to calculate random motility coefficient
        for i in range(1, int(math.sqrt(len(CompletePositionLog[1])))):
            DSquared = []
            for j in range(1, 5000):  # Samples 5000 position changes for each time step. Takes a long time.
                try:
                    CellInQuestion = random.randint(1, Registry.NumberOfCells)
                    t1 = random.randint(0, len(CompletePositionLog[1]))
                    x1 = CompletePositionLog[2 * CellInQuestion - 1][t1]
                    y1 = CompletePositionLog[2 * CellInQuestion][t1]
                    x2 = CompletePositionLog[2 * CellInQuestion - 1][t1 + i]
                    y2 = CompletePositionLog[2 * CellInQuestion][t1 + i]
                    DSquared.append((y2 - y1) ** 2 + (x2 - x1) ** 2)
                except:  # Catching function for when the time step would have exceeded the bounds of the list
                    try:
                        CellInQuestion = random.randint(1, Registry.NumberOfCells)
                        t1 = random.randint(0, int(SimulationLength / TicksPerSample))
                        x1 = CompletePositionLog[2 * CellInQuestion - 1][t1]
                        y1 = CompletePositionLog[2 * CellInQuestion][t1]
                        x2 = CompletePositionLog[2 * CellInQuestion - 1][t1 - i]
                        y2 = CompletePositionLog[2 * CellInQuestion][t1 - i]
                        DSquared.append((y2 - y1) ** 2 + (x2 - x1) ** 2)
                    except:
                        i += 0
                ExpectedDSquared.append(
                    statistics.mean(DSquared))  # Takes the mean expected squared displacement for a given time step.
        PreXData = []  # For plotting the diffusive motion of cells in flat/no chemokine gradients against its Dunn-equation-fitted counterparts
        for i in range(1, len(ExpectedDSquared) + 1):  # Populates an array with time steps
            PreXData.append(i * dt * TicksPerSample)
        xdata = numpy.array(PreXData)
        ydata = numpy.array(ExpectedDSquared)
        print("Curve-fitting Dunn equation")
        try:
            CurveFit = Optimize.curve_fit(FunctionToModel, xdata, ydata)  # Curve-fits the Dunn equation
        except:  # Catches exceptions for a failed curve-fit attempt
            CurveFit = ["No Optimal Curve Found"]
        try:
            print([CurveFit[0][0] * 60, CurveFit[0][1] / 60])  # Prints speed, persistence time with correct units.
        except:
            print("No Curve Fit Found")
        # Creates plot for displaying Dunn equation fit and raw data
        DSquaredValues, DSquaredPlot = Plot.subplots()
        DSquaredPlot.set(xlabel="Time Step In Which Displacement Occurred (seconds)",
                         ylabel="Mean Squared Displacement (Sq. Microns)",
                         title="Chemotaxis: MSD vs Time Interval, with CCL19 Slope of " + str(
                             CCL19.Slope) + " and CCL21 Relative Strength of " + str(CCL21.RelativeStrength))
        # Plots the Dunn equation fit
        DSquaredPlot.plot(xdata, FunctionToModel(xdata, CurveFit[0][0], CurveFit[0][1]), label="Curve Fit", linewidth=1.5)
        DSquaredPlot.plot(xdata, ydata, label="Data", linewidth=1.5)
        DSquaredPlot.legend()
    CIs=[] #stores each cell's CI
    for i in range(1,Registry.NumberOfCells+1): #Calculates individual CIs
        totalDistance=0
        xs=CompletePositionLog[2*i-1]
        ys=CompletePositionLog[2*i]
        for j in range(0,len(CompletePositionLog[i])-1): #sums every displacement to get path length
            totalDistance+=math.sqrt((xs[j+1]-xs[j])**2+(ys[j+1]-ys[j])**2)
        lenAlongGradient=xs[len(CompletePositionLog[i])-1]-xs[0]
        print(totalDistance)
        print(lenAlongGradient)
        CIs.append(lenAlongGradient/totalDistance)
    print(CIs)
    print(typestr)
    print("For the above dimensionsionless slope, the CI is calculated to be") #note that any changes in DC behavior during the simulation (like forming lines) make this effectively invalid
    print(str(numpy.round(numpy.mean(CIs),4))+" +/- "+str(numpy.round(2*numpy.std(CIs)/numpy.sqrt(len(CIs)),5)))
    for i in range(1, len(CompletePositionLog[1])):  # Creates a list of average position vs. time
        SumPositions = 0
        for j in range(1, Registry.NumberOfCells + 1):
            SumPositions += CompletePositionLog[2 * j - 1][i]
            AveragePositionLog.append(SumPositions / Registry.NumberOfCells)
    print("Logged all necessary squared displacements")
    if RecordFilopodialForces:  # Calculations done for filopodial forces
        print("Average Force is " + str(statistics.mean(ForceList)))
        print("Standard Deviation is " + str(statistics.stdev(ForceList)))

    print("Preparing to display values")

    print("The Mean Position is " + str(statistics.mean(AveragePositionLog[-500:])))
    print("The Standard Deviation Thereof Is " + str(statistics.stdev(AveragePositionLog[-500:])))
    # Creates plot for displaying positions of all cells on an x-y axis, without showing time dependence
    Positions, PositionPlot = Plot.subplots()
    PositionPlot.set(xlabel='X Position (um)', ylabel='Y Position (um)',
                     title="Chemotaxis: Position Graph, with CCL19 Slope of " + str(
                         CCL19.Slope) + " and CCL21 Relative Strength of " + str(CCL21.RelativeStrength))
    # Creates plot for displaying average X position of cells as a way to visualize cells finding the line of equistimulation
    AverageXPosition, XPositionPlot = Plot.subplots()
    XPositionPlot.set(xlabel='Simulation Progress', ylabel='X Position (um)',
                      title="Chemotaxis: MXPosition vs Sim. Prog, with CCL19 Slope of " + str(
                          CCL19.Slope) + " and CCL21 Relative Strength of " + str(CCL21.RelativeStrength))
    PositionsToBePlotted = []
    for i in CompletePositionLog:  # Processes positions of all cells
        PositionsToBePlotted.append([])
        for j in CompletePositionLog[i]:
            PositionsToBePlotted[i - 1].append(CompletePositionLog[i][j])
    print("Plotting...")
    # Actually plots all paths, marking the end points of each with a dot (the if statement is used to allow differentiation between cells that moved left vs. right).
    for i in range(0, int(len(PositionsToBePlotted) / 2)):
        if (PositionsToBePlotted[2 * i][-1] - PositionsToBePlotted[2 * i][0] > 0):
            PositionPlot.plot(PositionsToBePlotted[2 * i], PositionsToBePlotted[2 * i + 1], linewidth=1.5)
            PositionPlot.scatter(PositionsToBePlotted[2 * i][-1], PositionsToBePlotted[2 * i + 1][-1], label=str(i))
        else:
            PositionPlot.plot(PositionsToBePlotted[2 * i], PositionsToBePlotted[2 * i + 1], linewidth=1.5)
            PositionPlot.scatter(PositionsToBePlotted[2 * i][-1], PositionsToBePlotted[2 * i + 1][-1], label=str(i))
    # Plots mean x position as a function of time
    XPositionPlot.plot(AveragePositionLog, label="Mean X Position", linewidth=1.5)
    XPositionPlot.legend()

    # Displays all the above plots
    print("Plotting Done.\nDisplaying...")
    Plot.show()


Main()
